# Supplementary material for: Molecular Profiling of Inflammatory Mediators in Human Respiratory Syncytial Virus and Human Bocavirus Infection
Source: Genes (Basel). 2023 May 17;14(5):1101. doi: 10.3390/genes14051101 (PMC10218554; doi:10.3390/genes14051101)
Supplement: Supplementary file 1 [file genes-14-01101-s001.zip]

Archive with 1 entries (1 files):
- genes-2367668-supplementary.pdf
